# Supplementary material for: Functional characterization of key enzymes involved in the biosynthesis of distinctive flavonoids and stilbenoids in Morus notabilis
Source: Hortic Res. 2025 Jul 7;12(10):uhaf171. doi: 10.1093/hr/uhaf171 (PMC12528653; doi:10.1093/hr/uhaf171)
Supplement: Web_Material_uhaf171 [file web_material_uhaf171.zip]

Archive with 2 entries (2 files):
- Supplementary-Figure.pdf
- Supplementary-Table.pdf
